# Supplementary material for: Using the Gibbs Function as a Measure of Human Brain Development Trends from Fetal Stage to Advanced Age
Source: Int J Mol Sci. 2020 Feb 7;21(3):1116. doi: 10.3390/ijms21031116 (PMC7037634; doi:10.3390/ijms21031116)
Supplement: Supplementary file 1 [file ijms-21-01116-s001.zip]

Archive with 40 entries (37 files):
- SI-Figures/
- SI-Figures/.DS_Store
- __MACOSX/
- __MACOSX/SI-Figures/
- __MACOSX/SI-Figures/._.DS_Store
- SI-Figures/Fig.S9.pdf
- __MACOSX/SI-Figures/._Fig.S9.pdf
- SI-Figures/Fig.S8.pdf
- __MACOSX/SI-Figures/._Fig.S8.pdf
- SI-Figures/Fig.S13.pdf
- __MACOSX/SI-Figures/._Fig.S13.pdf
- SI-Figures/Fig.S12.pdf
- __MACOSX/SI-Figures/._Fig.S12.pdf
- SI-Figures/Fig.S10.pdf
- __MACOSX/SI-Figures/._Fig.S10.pdf
- SI-Figures/Supplementary Information.docx
- __MACOSX/SI-Figures/._Supplementary Information.docx
- SI-Figures/Fig.S11.pdf
- __MACOSX/SI-Figures/._Fig.S11.pdf
- SI-Figures/Fig.S15.pdf
- __MACOSX/SI-Figures/._Fig.S15.pdf
- SI-Figures/Fig.S14.pdf
- __MACOSX/SI-Figures/._Fig.S14.pdf
- SI-Figures/Fig.S16.pdf
- __MACOSX/SI-Figures/._Fig.S16.pdf
- SI-Figures/Fig.S5.pdf
- __MACOSX/SI-Figures/._Fig.S5.pdf
- SI-Figures/Fig.S4.pdf
- __MACOSX/SI-Figures/._Fig.S4.pdf
- SI-Figures/Fig.S6.pdf
- __MACOSX/SI-Figures/._Fig.S6.pdf
- SI-Figures/Fig.S7.pdf
- __MACOSX/SI-Figures/._Fig.S7.pdf
- SI-Figures/Fig.S3.pdf
- __MACOSX/SI-Figures/._Fig.S3.pdf
- SI-Figures/Fig.S2.pdf
- __MACOSX/SI-Figures/._Fig.S2.pdf
- SI-Figures/Fig.S1.pdf
- __MACOSX/SI-Figures/._Fig.S1.pdf
- __MACOSX/._SI-Figures
